# Supplementary material for: Placental Element Content Assessed via Synchrotron-Based X-ray Fluorescence Microscopy Identifies Low Molybdenum Concentrations in Foetal Growth Restriction, Postdate Delivery and Stillbirth
Source: Nutrients. 2024 Aug 3;16(15):2549. doi: 10.3390/nu16152549 (PMC11314477; doi:10.3390/nu16152549)
Supplement: Supplementary file 1 [file nutrients-16-02549-s001.zip]

Archive with 1 entries (1 files):
- nutrients-3100519-supplementary.pdf
